# Supplementary material for: When Sex Matters: Differences in the Central Nervous System as Imaged by OCT through the Retina
Source: J Imaging. 2023 Dec 25;10(1):6. doi: 10.3390/jimaging10010006 (PMC10817590; doi:10.3390/jimaging10010006)
Supplement: Supplementary file 1 [file jimaging-10-00006-s001.zip]

Archive with 2 entries (2 files):
- TableS1.xlsx
- __MACOSX/._TableS1.xlsx
